# Supplementary material for: Serum starvation drives ALIX-dependent extracellular vesicle biogenesis and determines tumor progression
Source: JCI Insight. 2026 Jun 8;11(11):e197924. doi: 10.1172/jci.insight.197924 (PMC13313550; doi:10.1172/jci.insight.197924)
Supplement: Supporting data values [file jciinsight-11-197924-s273.xlsx]

## Sheet: fig1B
	Number of MVBs per µm² of cell area					Diameter of MVBs (μm)					Number of lLVs per MVB
	10%FBS	Serum starve	Serum starve +24h 10%FBS			10%FBS	Serum starve	Serum starve +24h 10%FBS			10%FBS	Serum starve	Serum starve +24h 10%FBS
	0.0120207	0.0550934	0.0120207			0.275	0.331	0.214			5	6	4
	0	0.0440747	0.0120207			0.453	0.218	0.302			3	7	4
	0.0300517	0.00691644	0			0.532	0.553	0.194			3	10	4
	0.0120207	0.0420724	0			0.283	0.173	0.287			3	9	10
	0.00601034	0.0420724	0.00601034			0.537	0.305	0.234			9	8	4
	0.0120207	0.054093	0.00601034			0.306	0.345	0.409			6	4	3
	0.0240414	0.0300517	0.0120207			0.226	0.402	0.26			3	17	6
	0.0240414	0.00691644	0			0.443	0.193	0.288			4	3	11
	0	0.0240414	0.0120207			0.301	0.546	0.768			5	11	3
	0.0120207	0.134777	0			0.372	0.861	0.448			12	13	2
	0	0.0480827	0.018031			0.249	0.559	0.361			10	6	3
	0	0.0240414	0.0240414			0.271	0.601	0.539			13	7	4
	0.00601034	0.110187	0.036062			0.316	0.526	0.438			7	11	8
	0.00601034	0.0579789	0.00601034			0.37	0.382	0.228			4	4	5
	0.0120207	0.00601034	0.018031			0.339	0.212	0.19			8	3	7
	0.00601034	0.0773051	0.018031			0.161	0.528	0.192			3	5	4
	0.0103568	0.0276658	0.0120207			0.17	0.407	0.912			1	5	12
	0	0.0193263	0.0140239			0.218	0.41	0.674			2	8	5
	0.00618177	0.0386526	0.00891377			0.319	0.372	0.18			7	7	8
	0.0059267	0.0193263	0.00662344			0.373	1.521	0.13			4	22	9
		0.0386526	0.030568			0.212	0.717	0.1			4	14	3
		0.036062				0.198	1.273	0.138			3	20	2
		0.0579789				0.262	1.119	0.168			6	18	6
		0.0966314				0.236	1.75	0.37			3	26	8
		0.0721241				0.407	0.392	0.216			8	6	4
		0.0449256				0.441	0.652	0.169			9	4	6
		0.00601034				0.345	0.385	0.29			7	6	12
		0.0300517				0.226	0.338	0.29			7	7	8
		0				0.283	0.408	0.281			11	6	7
		0.0385352				0.342	0.3	0.22			9	3	8
		0.00611722				0.362	0.686	0.297			14	13	3
		0.00534051					0.335	0.27				6	6
							0.273	0.235				6	6
							0.428	0.212				1	6
							0.804	0.436				12	8
							0.778	0.367				6	11
							0.275	0.334				5	3
							0.463	0.249				3	4
							0.749	0.324				10	1
							0.7					11
							0.223					2
							0.711					15
							0.681					18
							0.562					14
							0.33					16
							0.399					12
							0.257					7
							0.39					10
							0.472					5
							0.315					9
							0.352					6
							0.325					6
							0.549					6
							0.379					10
							0.794					10
							0.768					7
							0.415					3
							1.076					11
							0.3					6
							0.47					7
							0.364					3
							0.583					6
							0.637					10
							1.047					13
							0.663					8
							0.821					9
							0.741					12
							0.38					4
							0.489					9
							0.306					12
							0.287					13
							0.761					12
							0.337					6
							0.279					8
							0.141					7
							0.129					7
							0.608					5
							0.287					4
							0.323					6
							0.262					5
							0.716					22
							0.26					8
							0.451					10
							0.314					18
							0.772					15
							0.248					12
							0.352					7
							0.722					9
							0.397					11
							0.425					6
							0.615					21
							0.409					5
							0.302					15
							0.441					11
							0.647					12
							0.511					8
							0.28					4
							0.436					12
							0.485					11
							0.252					7
							0.216					5
							0.413					4
							0.154					3
							0.113					5
							0.405					14
							0.254					5
							0.325					6
							0.199					3
							0.278					4
							0.176					12
							0.155					13
							0.229					8
							0.388					6
							0.434					6
							0.256					4
							0.252					3
							0.237					2
							0.207					4
							0.345					14
							0.334					6
							0.25					4
							0.452					5
							0.351					3
							0.481					6
							0.314					4
							0.54					7
							0.28					6
							0.355					5

## Sheet: fig1E
			Hela					Huh7
			10%FBS	Serum starve	Serum starve +24h 10%FBS			10%FBS	Serum starve	Serum starve +24h 10%FBS
			45	54	44			14	62	16
			34	54	31			23	40	29
			26	49	21			27	43	26
			20	30	30			32	49	18
			24	56	40			24	32	26
			28	26	16			23	56	29
			18	61	19			35	54	12
			30	50	29			29	62	32
			23	46	15			40	41	31
			40	60	24			25	57	12
			18	32	30			34	58	26
			37	60	24			15	37	32
			12	50	32			15	33	23
			27	49	30			27	50	15
			17	44	22			12	53	30
			38	35	39			31	40	20
			35	40	33			33	48	35
			21	45	23			28	41	33
			18	48	23			19	44	26
			20	59	22			19	59	21

## Sheet: fig1G
				Number of Autophagosomes					Number of Amphisome
				10%FBS	Serum starve	Serum starve +24h 10%FBS			10%FBS	Serum starve	Serum starve +24h 10%FBS
				38	66	17			3	15	2
				24	71	18			6	14	0
				42	59	51			1	8	1
				35	68	33			5	9	4
				36	67	35			4	20	3
				41	49	28			2	14	2
				58	71	41			1	13	5
				21	75	59			4	9	5
				28	45	42			2	9	8
				16	58	33			4	14	3
				23	74	41
				28	65	23
				19	47	41
				42	55	19
				33	49	38

## Sheet: figS1A
			10%FBS	Serum starve-24h	Serum starve-48h
			2.73	2.93	11.51
			2.48	2.53	11.63
			2.62	2.87	11.71

## Sheet: figS1B
				10%FBS	Serum starve-24h	Serum starve-48h
				2.52	3.01	8.03
				2.4	2.49	5.42
				2.9	2.08	5.66

## Sheet: figS1C
				10%FBS	Serum starve-24h	Serum starve-48h
				2.12	3.47	6.89
				3.47	3	8.73
				2.21	1.79	7.26

## Sheet: fig2B
			10%FBS			Serum starve
	CD63	Hela	1.2093	1.00539	0.785312	1.62577	1.87815	1.64804
		Huh7	1.045	1.26536	0.689645	1.40886	1.59412	1.61997
	CD81	Hela	1.00688	0.986313	1.00681	1.51125	1.52129	1.49979
		Huh7	0.816996	1.49498	0.688025	2.57027	2.74748	2.56536
	TSG101	Hela	0.921593	1.05246	1.02594	1.13683	1.14885	1.14828
		Huh7	1.03348	1.25357	0.712957	1.68234	1.47997	1.46873
	CD9	Hela	0.68268	1.0608	1.25652	1.51528	1.52319	1.55811
		Huh7	0.918533	1.01816	1.0633	1.37081	1.35478	1.31636
	ALIX	Hela	0.740186	1.00875	1.25106	1.57259	1.50412	1.8329
		Huh7	0.546104	1.08237	1.37153	1.85117	2.21479	2.19061
	HRS	Hela	1.0077	1.14922	0.843083	1.38117	1.38362	1.27653
		Huh7	0.878761	1.19316	0.928075	1.50498	1.44245	1.34631

## Sheet: fig2D
			Hela				Huh7
			10%FBS	Serum starve			10%FBS	Serum starve
			62.663	91.965			98.585	88.784
			70.395	75.413			46.755	123.416
			100.19	111.741			37.714	135.45
			66.176	48.597			65.273	112.174
			77.267	81.946			39.387	136.836
			134.658	77.389			161.43	148.606
			57.619	66.738			147.324	134.987
			100.122	85.724			74.423	90.3
			70.468	53.026			90.421	99.72
			57.271	154.588			66.899	126.123
			50.903	103.776			37.352	75.335
			35.664	86.206			57.754	93.442
			79.073	71.087			39.521	82.936
			51.958	57.438			35.349	87.684
			76.901	136.883			65.124	82.231
			116.286	119.654			99.77	120.954
			108.408	79.746			59.836	166.836
			53.141	83.055			48.279	76.568
			53.279	119.333			72.749	101.225
			63.06	72.074			98.437	73.31
			53.141	80.566			73.906	138.95
			119.649	78.047			104.455	98.196
			172.786	81.708			89.461	145.22
			92.388	84.349			62.259	73.683
			61.029	66.811			57.441	76.453
			90.731	116.741			61.824	103.297
			105.752	97.531			60.758	81.278
			89.591	86.206			49.568	93.11
			116.813	76.023			73.733	136.358
			73.006	135.78			50.005	64.667
			183.631	69.501			90.071	125.395
			158.736	141.298			58.938	87.552
			94.198	185.286			54.806	91.752
			80.757	157.956			76.61	59.088
			134.678	148.823			68.671	109.383
			143.544	76.247			73.794	144.382
			132.387	76.119			110.627	85.374
			75.737	128.206			42.257	121.611
			50.448	93.864			184.622	83.518
			99.16	115.896			98.322	62.368
			124.775	176.711			43.518	147.295
			77.935	168.745			82.144	73.072
			48.633	98.723			106.413	66.667
			77.462	162.338			180.214	73.388
			116.806	93.037			145.674	61.489
			51.314	66.308			52.796	140.848
			59.732	158.982			69.67	157.265
			88.603	73.381			93.652	155.833
			115.993	129.059			93.435	194.762
			85.453	75.573			116.131	126.691
			89.591	84.493			189.508	72.913
			51.647	111.779			73.784	155.833
			67.285	54.118			87.01	84.802
			67.175	105.215			44.203	155.803
			124.912	129.868			129.524	51.22
			106.765	49.176			75.26	153.935
			90.272	52.854			171.072	69.666
			169.229	57.395			77.661	188.932
			115.515	111.43			174.803	179.264
			117.887	116.497			152.12	79.471
			121.677	161.917			91.327	119.444
			47.5	94.382			138.609	68.775
			51.314	184.787			102.553	86.825
			105.09	107.172			118.303	98.523
			104.731	111.91			133.437	105.702
			135.763	102.177			117.09	86.958
			157.509	151.049			173.033	161.174
			155.114	115.889			190.516	92.505
			110.704	94.948			123.181	122.254
			62.573	145.528			100.729	108.048
			182.605	81.169			93.498	75.869
			103.868	75.959			195.044	48.512
			176.326	119.939			44.159	102.815
			150.453	59.766			61.537	78.617
			190.352	46.094			112.619	119.67
			179.251	40.704			160.283	37.526
			54.009	93.787			147.622	119.96
			71.345	59.603			144.238	89.025
			154.861	167.13			190.857	100.176
			75.309	112.777			133.609	79.83
			140.703	125.518			180.168	124.068
			130.25	70.95			194.336	75.009
			161.058	116.831			146.775	61.227
			87.519	165.96			194.471	69.213
			171.821	129.568			119.132	177.874
			125.147	147.358			127.282	92.962
			156.433	159.979			150.746	155.753
			126.701	72.311			76.72	59.104
			119.136	127.75			122.368	63.618
			79.464	134.947			110.182	31.124
			62.983	120.446			86.964	42.638
			98.139	70.398			82.838	34.606
			49.605	109.043			117.414	82.306
			72.308	102.691			131.137	82.788
			63.418	96.929			81.908	102.144
			108.23	123.427			108.449	62.467
			112.584	117.911			83.797	42.686
			71.204	125.653			95.438	66.972
			41.435	132.928			189.077	103.097
			50.731	176.849			152.115	119.228
			86.641	115.742			140.744	111.834
			147.951	108.648			142.244	87.426
			109.75	69.517			130.382	65.671
			161.007	39.008			180.756	137.101
			74.615	44.657			100.185	102.936
			101.47	72.471			116.56	158.794
			126.119	36.699			144.063	154.55
			134.054	126.647			113.985	118.208
			75.463	46.568			148.317	178.573
			51.514	70.159			196.142	196.71
			103.259	127.285			165.178	75.098
			122.879	98.181			184.333	72.946
			67.755	73.293			98.077	85.275
			64.175	53.844			67.164	113.336
			107.292	56.918			67.164	150.592
			110.539	44.275			183.432	114.327
			125.697	88.663			188.972	172.169
			87.664	163.686			88.813	153.939
			73.756	104.888			118.671	86.588
			107.391	170.656			162.582	123.385
			89.965	117.494			105.648	80.636
			72.851	73.293			84.82	191.069
			173.847	92.369			142.057	86.549
			118.553	150.678			142.803	158.738
			138.704	61.764			115.674	162.168
			105.067	176.577			88.27	54.763
			75.463	134.508			78.841	72.536
			195.48	126.098			124.832	131.771
			108.448	114.487			124.925	73.67
			118.371	119.184			102.654	55.604
			148.087	190.547			88.345	86.588
			116.418	107.334			149.742	172.855
			89.965	144.77			110.242	160.106
			94.032	109.468			87.42	91.288
			150.927	81.818			133.399	84.1
			162.942	71.002			87.912	161.954
			174.417	167.494			182.322	62.301
			71.462	199.742			185.732	76.498
			100.021	81.717			181.144	137.881
			103.175	164.089			157.177	72.946
			115.127	179.511			87.572	105.64
			90.787	112.961			100.02	83.863
			82.967	149.267			138.463	36.835
			57.224	54.666			120.945	178.5
			79.438	84.852			78.652	156.36
			161.936	127.971			96.165	188.136
			197.265	37.975			189.917	197.158
			143.327	46.461			126.861	158.369
			159.941	166.161			177.887	178.225
			81.645	96.363			116.617	192.162
			187.481	121.287			61.815	177.268
			154.815	42.601			131.143	176.295
			106.87	83.577			172.45	98.58
			121.077	78.687			120.945	159.412
			178.998	76.471			183.108	164.276
			90.757	96.002			130.127	109.654
			39.367	169.178			129.09	142.244
			52.153	73.09			97.248	151.526
			82.711	160.988			73.055	114.319
			186.718	153.115			91.353	127.552
			110.604	125.572			180.878	95.819
			187.964	117.522			144.328	170.803
			196.685	142.236			115.445	126.088
			62.372	171.15			186.016	179.886
			182.928	74.167			80.011	88.176
			135.217	47.725			74.671	140.991
			144.605	125.546			96.44	65.159
			103.464	76.471			109.336	98.883
			180.224	104.778			139.18	139.108
			55.108	78.687			125.759	61.222
			31.296	57.496			150.184	61.195
			191.415	115.293			139.608	153.028
			173.367	84.677			104.066	147.51
			113.7	41.14			153.028	150.68
			193.368	142.561			94.775	158.35
			190.794	111.013			81.224	182.561
			65.717	45.125			125.336	137.453
			53.679	48.132
			148.028	32.102
			77.701	55.189
			54.742	101.85
			144.036	106.11
			125.037	35.258
			85.411	65.158
			61.892	48.569
			98.687	154.834
			104.299	121.573
			90.947	127.102
			98.412	121.578
			93.229	67.057
			194.037	113.898
			126.974	57.681
			76.735	108.046
			191.959	133.629
			69.185	118.564
			180.925	76.017
			107.042	97.04
			178.935	71.823
			152.995	68.617
			81.095	169.56
			180.341	105.852
			154.658	115.629
			110.532	94.49
			108.878	116.106
			70.11	126.771
			92.518	111.87
			106.804	115.54
			113.438	172.447
			71.9	184.798
			185.995	181.185
			107.184	150.763
			125.01	121.14
			188.859	127.271
			94.062	131.292
			157.008	123.988
			81.2	109.484
			139.565	197.615
			94.386	100.171
			65.381	161.524
			129.092	75.105
			104.801	59.49
			70.831	128.829
			141.135	104.627
			115.628	190.461
			78.114	57.667
			81.346	148.623
			53.616	192.928
			101.315	79.713
			119.393	182.414
			62.6	145.301
			147.478	159.572
			72.907	43.735
			116.227	101.849
			62.627	81.761
			54.15	48.608
			72.65	120.79
			172.216	48.329
			63.273	55.427
			77.329	106.59
			84.494	125.037
			144.285	118.866
			173.109	122.628
			87.528	169.268
			66.696	89.765
			83.424	169.907
			159.875	139.359
			60.87	68.743
			83.505	197.134
			180.068	86.77
			117.964	157.029
			182.148	103.171
			161.152	155.935
			100.66	185.593
			32.626	165.501
			161.505	172.56
			46.615	69.698
			72.534	60.198
			63.353	190.096
			55.235	163.066

## Sheet: figS2A
					10%FBS			Serum starve
				CD63	0.887803	0.938144	1.17405	4.93179	3.64677	4.31144
				CD81	0.722281	1.09097	1.12104	1.37631	1.88876	1.50466
				TSG101	1.06592	0.964351	0.969729	1.34023	1.24322	1.25685
				CD9	1.24304	1.07678	0.68018	2.54335	2.15779	2.03689
				ALIX	0.611518	1.24909	1.13939	1.45867	1.72438	1.66527
				HRS	1.12775	0.727267	1.14499	1.52223	1.72884	1.39211

## Sheet: figS2C
				Hela				Huh7				HCT116
				10%FBS	Serum starve			10%FBS	Serum starve			10%FBS	Serum starve
				146	143.4			141.2	127.9			132.2	134.7
				145.3	140.4			141.6	139.6			131.7	129
				136.1	135.5			132.2	136.3			130.6	132.2

[truncated: 31 more sheets: figS2D, figS2E, fig3E, figS3B, figS3E, fig4A, fig4C, fig4D, fig4G, figS4A, figS4D, fig5D, fig5F, fig5H, fig5J, fig5L, figS5C, fig6A, fig6C, fig7C …]
